# Supplementary material for: Clinical implementation of a cervical cancer screening program via co-testing at a university hospital
Source: PLoS One. 2022 Dec 1;17(12):e0278476. doi: 10.1371/journal.pone.0278476 (PMC9714701; doi:10.1371/journal.pone.0278476)
Supplement: S1 File — (XLSX) [file pone.0278476.s001.xlsx]

## Sheet: S1_File
Number	Age	Age Group	HPV	PAP	Follow Up
1	45	40s	Negative	Negative
2	55	50s	Negative	Negative
3	41	40s	Negative	Negative
4	40	30s	Negative	Negative
5	30	30s	Negative	Negative
6	37	30s	Positive	Positive	Lost
7	32	30s	Negative	Negative
8	30	30s	Negative	Negative
9	47	40s	Negative	Negative
10	48	40s	Negative	Negative
11	35	30s	Negative	Negative
12	43	40s	Negative	Negative
13	54	50s	Negative	Negative
14	53	50s	Negative	Negative
15	60	50s	Negative	Negative
16	43	40s	Negative	Negative
17	45	40s	Negative	Negative
18	46	40s	Negative	Negative
19	46	40s	Negative	Negative
20	53	50s	Negative	Negative
21	39	30s	Negative	Negative
22	34	30s	Negative	Negative
23	59	50s	Negative	Negative
24	42	40s	Negative	Negative
25	60	50s	Negative	Negative
26	30	30s	Negative	Negative
27	32	30s	Negative	Negative
28	61	60s	Negative	Negative
29	58	50s	Negative	Negative
30	65	60s	Negative	Negative
31	48	40s	Negative	Negative
32	47	40s	Negative	Negative
33	47	40s	Negative	Negative
34	33	30s	Negative	ASC-US
35	49	40s	Negative	Negative
36	41	40s	Negative	Negative
37	64	60s	Negative	Negative
38	41	40s	Negative	Negative
39	62	60s	Negative	Negative
40	45	40s	Negative	Negative
41	39	30s	Positive	Negative	HSIL-h
42	32	30s	Negative	Negative
43	32	30s	Negative	Negative
44	61	60s	Negative	Negative
45	49	40s	Negative	Negative
46	46	40s	Negative	Negative
47	39	30s	Positive	ASC-US	Lost
48	50	40s	Negative	Negative
49	52	50s	Negative	Negative
50	30	30s	Negative	Negative
51	48	40s	Positive	Negative	Persistence
52	45	40s	Negative	Negative
53	63	60s	Negative	Negative
54	43	40s	Negative	Negative
55	62	60s	Negative	Negative
56	31	30s	Negative	Negative
57	43	40s	Negative	Negative
58	60	50s	Negative	Negative
59	55	50s	Negative	Negative
60	42	40s	Negative	Negative
61	55	50s	Negative	Negative
62	40	30s	Negative	Negative
63	42	40s	Negative	Negative
64	42	40s	Negative	Negative
65	30	30s	Negative	Negative
66	37	30s	Negative	Negative
67	65	60s	Negative	Negative
68	35	30s	Negative	Negative
69	58	50s	Negative	Negative
70	50	40s	Negative	Negative
71	50	40s	Negative	Negative
72	30	30s	Positive	ASC-US	HSIL-h
73	60	50s	Negative	Negative
74	52	50s	Negative	Negative
75	65	60s	Negative	Negative
76	40	30s	Negative	Negative
77	40	30s	Negative	Negative
78	42	40s	Negative	Negative
79	31	30s	Negative	ASC-US
80	49	40s	Negative	Negative
81	37	30s	Negative	Negative
82	40	30s	Negative	Negative
83	45	40s	Negative	Negative
84	35	30s	Negative	Negative
85	39	30s	Positive	Negative	Clearance
86	53	50s	Negative	Negative
87	35	30s	Negative	Negative
88	31	30s	Positive	Negative	Clearance
89	37	30s	Negative	Negative
90	56	50s	Negative	Negative
91	38	30s	Negative	Negative
92	45	40s	Negative	Negative
93	51	50s	Negative	Negative
94	50	40s	Negative	Negative
95	31	30s	Negative	Negative
96	53	50s	Negative	Negative
97	50	40s	Negative	Negative
98	45	40s	Negative	Negative
99	44	40s	Negative	Negative
100	42	40s	Negative	Negative
101	48	40s	Negative	Negative
102	33	30s	Negative	Negative
103	50	40s	Negative	Negative
104	33	30s	Negative	Negative
105	64	60s	Negative	Negative
106	42	40s	Negative	Negative
107	31	30s	Negative	ASC-US
108	47	40s	Negative	Negative
109	49	40s	Negative	Negative
110	43	40s	Negative	Negative
111	64	60s	Negative	Negative
112	44	40s	Negative	Negative
113	52	50s	Negative	Negative
114	52	50s	Negative	Negative
115	51	50s	Negative	Negative
116	30	30s	Negative	Negative
117	44	40s	Negative	Negative
118	58	50s	Negative	Negative
119	60	50s	Negative	Negative
120	59	50s	Positive	Negative	Persistence
121	48	40s	Positive	Negative	Clearance
122	62	60s	Negative	Negative
123	44	40s	Negative	Negative
124	42	40s	Negative	Negative
125	48	40s	Negative	Negative
126	63	60s	Negative	Negative
127	63	60s	Negative	Negative
128	51	50s	Negative	Negative
129	57	50s	Negative	Negative
130	30	30s	Negative	Negative
131	32	30s	Negative	Negative
132	41	40s	Negative	Negative
133	57	50s	Negative	Negative
134	40	30s	Negative	Negative
135	35	30s	Negative	Negative
136	49	40s	Negative	Negative
137	31	30s	Negative	Negative
138	43	40s	Negative	Negative
139	52	50s	Positive	Negative	Clearance
140	40	30s	Negative	Negative
141	55	50s	Negative	Negative
142	31	30s	Negative	Negative
143	46	40s	Negative	Negative
144	39	30s	Negative	Negative
145	30	30s	Negative	Negative
146	61	60s	Negative	Negative
147	44	40s	Negative	Negative
148	60	50s	Negative	Negative
149	64	60s	Negative	Negative
150	61	60s	Negative	Negative
151	30	30s	Negative	Negative
152	60	50s	Positive	Negative	Clearance
153	34	30s	Negative	Negative
154	61	60s	Negative	Negative
155	34	30s	Positive	Negative	Clearance
156	54	50s	Negative	Negative
157	30	30s	Negative	Negative
158	41	40s	Negative	Negative
159	53	50s	Negative	Negative
160	36	30s	Negative	Negative
161	47	40s	Negative	Negative
162	39	30s	Negative	Negative
163	40	30s	Negative	Negative
164	50	40s	Negative	Negative
165	30	30s	Positive	Negative	Lost
166	61	60s	Negative	Negative
167	64	60s	Negative	Negative
168	36	30s	Negative	Negative
169	32	30s	Negative	Negative
170	61	60s	Negative	Negative
171	62	60s	Negative	Negative
172	60	50s	Negative	Negative
173	51	50s	Negative	Negative
174	59	50s	Negative	Negative
175	39	30s	Negative	Negative
176	48	40s	Negative	Negative
177	53	50s	Negative	Negative
178	59	50s	Negative	Negative
179	48	40s	Negative	Negative
180	63	60s	Negative	Negative
181	37	30s	Negative	Negative
182	63	60s	Negative	Negative
183	52	50s	Negative	Negative
184	31	30s	Negative	Negative
185	42	40s	Negative	Negative
186	60	50s	Negative	Negative
187	31	30s	Negative	Negative
188	34	30s	Negative	Negative
189	33	30s	Negative	Negative
190	30	30s	Negative	Negative
191	47	40s	Negative	Negative
192	31	30s	Negative	Negative
193	34	30s	Negative	Negative
194	44	40s	Negative	Negative
195	44	40s	Negative	Negative
196	45	40s	Negative	Negative
197	58	50s	Negative	Negative
198	62	60s	Negative	Negative
199	50	40s	Negative	Negative
200	47	40s	Negative	Negative
201	44	40s	Negative	Negative
202	38	30s	Negative	Negative
203	55	50s	Negative	Negative
204	33	30s	Positive	Negative	Persistence
205	61	60s	Negative	Negative
206	62	60s	Negative	Negative
207	48	40s	Negative	Negative
208	41	40s	Negative	Negative
209	32	30s	Negative	Negative
210	37	30s	Negative	Negative
211	40	30s	Negative	Negative
212	34	30s	Negative	Negative
213	64	60s	Negative	Negative
214	36	30s	Negative	Negative
215	50	40s	Negative	Negative
216	31	30s	Positive	Negative	Lost
217	32	30s	Negative	Negative
218	62	60s	Negative	Negative
219	35	30s	Negative	Negative
220	44	40s	Negative	Negative
221	33	30s	Negative	Negative
222	65	60s	Negative	Negative
223	38	30s	Negative	Negative
224	44	40s	Negative	Negative
225	35	30s	Positive	Negative	Clearance
226	30	30s	Negative	Negative
227	32	30s	Negative	Negative
228	40	30s	Negative	Negative
229	62	60s	Negative	Negative
230	48	40s	Negative	Negative
231	61	60s	Negative	Negative
232	46	40s	Negative	Negative
233	61	60s	Negative	Negative
234	32	30s	Positive	Negative	HSIL-h
235	31	30s	Positive	Negative	Persistence
236	42	40s	Positive	Negative	HSIL-h
237	53	50s	Negative	Negative
238	46	40s	Negative	Negative
239	64	60s	Negative	Negative
240	59	50s	Negative	Negative
241	39	30s	Negative	Negative
242	64	60s	Positive	Negative	Lost
243	50	40s	Negative	Negative
244	47	40s	Negative	Negative
245	42	40s	Negative	Negative
246	49	40s	Negative	Negative
247	49	40s	Negative	Negative
248	51	50s	Negative	Negative
249	47	40s	Negative	Negative
250	45	40s	Negative	Negative
251	49	40s	Negative	Negative
252	48	40s	Negative	Negative
253	38	30s	Negative	Negative
254	31	30s	Positive	Positive	HSIL-h
255	48	40s	Negative	Negative
256	35	30s	Negative	Negative
257	48	40s	Negative	Negative
258	38	30s	Negative	Negative
259	38	30s	Negative	Negative
260	31	30s	Negative	Negative
261	48	40s	Positive	Negative	Clearance
262	46	40s	Negative	Negative
263	49	40s	Negative	Negative
264	47	40s	Negative	Negative
265	36	30s	Negative	Negative
266	57	50s	Negative	Negative
267	49	40s	Negative	Negative
268	53	50s	Negative	Negative
269	43	40s	Negative	Negative
270	38	30s	Negative	Negative
271	43	40s	Negative	Negative
272	42	40s	Negative	Negative
273	39	30s	Negative	Negative
274	58	50s	Negative	Negative
275	56	50s	Negative	Negative
276	30	30s	Negative	Negative
277	52	50s	Negative	Negative
278	51	50s	Negative	Negative
279	43	40s	Negative	Negative
280	43	40s	Negative	Negative
281	57	50s	Negative	Negative
282	36	30s	Negative	Negative
283	34	30s	Negative	Negative
284	36	30s	Negative	Negative
285	33	30s	Positive	Negative	Clearance
286	32	30s	Negative	Negative
287	54	50s	Negative	Negative
288	40	30s	Negative	Negative
289	46	40s	Negative	Negative
290	52	50s	Negative	Negative
291	57	50s	Negative	Negative
292	51	50s	Negative	Negative
293	36	30s	Negative	Negative
294	51	50s	Negative	Negative
295	31	30s	Negative	Negative
296	44	40s	Negative	Negative
297	35	30s	Negative	Negative
298	30	30s	Negative	Negative
299	60	50s	Negative	Negative
300	47	40s	Negative	Negative
301	42	40s	Negative	Negative
302	45	40s	Negative	Negative
303	40	30s	Negative	Negative
304	58	50s	Negative	Negative
305	52	50s	Negative	Negative
306	37	30s	Negative	Negative
307	33	30s	Negative	Negative
308	33	30s	Negative	Negative
309	33	30s	Negative	Negative
310	58	50s	Negative	Negative
311	49	40s	Negative	Negative
312	37	30s	Negative	Negative
313	59	50s	Negative	Negative
314	30	30s	Negative	Negative
315	49	40s	Negative	Negative
316	64	60s	Negative	Negative
317	37	30s	Positive	Negative	Clearance
318	51	50s	Negative	Negative
319	40	30s	Negative	Negative
320	56	50s	Negative	Negative
321	37	30s	Negative	Negative
322	57	50s	Negative	Negative
323	36	30s	Negative	Negative
324	61	60s	Negative	Negative
325	45	40s	Negative	Negative
326	35	30s	Negative	Negative
327	59	50s	Negative	Negative
328	39	30s	Negative	Negative
329	45	40s	Negative	Negative
330	39	30s	Negative	Negative
331	51	50s	Negative	Negative
332	43	40s	Negative	Negative
333	35	30s	Negative	Negative
334	35	30s	Negative	Negative
335	51	50s	Negative	Negative
336	57	50s	Negative	Negative
337	47	40s	Negative	Negative
338	42	40s	Negative	Negative
339	48	40s	Negative	Negative
340	40	30s	Negative	Negative
341	35	30s	Negative	Negative
342	37	30s	Negative	Negative
343	36	30s	Negative	Negative
344	56	50s	Negative	Negative
345	53	50s	Negative	Negative
346	62	60s	Negative	Negative
347	62	60s	Negative	Negative
348	60	50s	Negative	Negative
349	38	30s	Negative	Negative
350	64	60s	Negative	Negative
351	35	30s	Negative	Negative
352	35	30s	Negative	Negative
353	34	30s	Positive	ASC-US	Lost
354	44	40s	Negative	Negative
355	37	30s	Negative	Negative
356	54	50s	Positive	Positive	Clearance
357	40	30s	Negative	Negative
358	42	40s	Negative	Negative
359	65	60s	Negative	Negative
360	38	30s	Negative	Negative
361	30	30s	Negative	Negative
362	33	30s	Negative	Negative
363	30	30s	Negative	Negative
364	44	40s	Negative	Negative
365	38	30s	Negative	Negative
366	42	40s	Negative	Negative
367	56	50s	Negative	Negative
368	50	40s	Negative	Negative
369	41	40s	Negative	Negative
370	42	40s	Negative	Negative
371	57	50s	Negative	Negative
372	33	30s	Negative	Negative
373	34	30s	Negative	Negative
374	30	30s	Positive	Negative	Clearance
375	64	60s	Negative	Negative
376	43	40s	Negative	Negative
377	44	40s	Negative	Negative
378	53	50s	Negative	Negative
379	38	30s	Negative	Negative
380	30	30s	Positive	Negative	HSIL-h
381	53	50s	Negative	Negative
382	61	60s	Negative	Negative
383	31	30s	Negative	Negative
384	63	60s	Negative	Negative
385	48	40s	Negative	Negative
386	39	30s	Negative	Negative
387	54	50s	Negative	Negative
388	31	30s	Positive	Positive	HSIL-h
389	49	40s	Negative	Negative
390	40	30s	Negative	Negative
391	38	30s	Negative	Negative
392	42	40s	Negative	Negative
393	65	60s	Negative	Negative
394	43	40s	Negative	Negative
395	65	60s	Negative	Negative
396	52	50s	Negative	Negative
397	63	60s	Negative	Negative
398	48	40s	Negative	Negative
399	60	50s	Negative	Negative
400	56	50s	Negative	Negative
401	39	30s	Negative	Negative
402	59	50s	Negative	Negative
403	30	30s	Negative	Negative
404	35	30s	Negative	Negative
405	31	30s	Negative	Negative
406	56	50s	Negative	Negative
407	50	40s	Negative	Negative
408	51	50s	Negative	Negative
409	50	40s	Negative	Negative
410	30	30s	Positive	Negative	Lost
411	64	60s	Negative	Negative
412	59	50s	Negative	Negative
413	60	50s	Negative	Negative
414	40	30s	Negative	Negative
415	36	30s	Negative	Negative
416	53	50s	Negative	Negative
417	45	40s	Negative	Negative
418	58	50s	Positive	Negative	Clearance
419	60	50s	Negative	Negative
420	45	40s	Negative	Negative
421	38	30s	Negative	Negative
422	40	30s	Negative	Negative
423	43	40s	Negative	Negative
424	31	30s	Negative	Negative
425	36	30s	Negative	Negative
426	45	40s	Negative	Negative
427	58	50s	Negative	Negative
428	36	30s	Negative	Negative
429	36	30s	Negative	Negative
430	54	50s	Negative	Negative
431	62	60s	Negative	Negative
432	44	40s	Negative	Negative
433	61	60s	Negative	Negative
434	39	30s	Negative	Negative
435	43	40s	Negative	Negative
436	43	40s	Negative	Negative
437	40	30s	Positive	Positive	HSIL-h
438	53	50s	Negative	Negative
439	65	60s	Negative	Negative
440	36	30s	Negative	Negative
441	61	60s	Negative	Negative
442	44	40s	Negative	Negative
443	40	30s	Negative	Negative
444	49	40s	Negative	Negative
445	44	40s	Negative	Negative
446	33	30s	Negative	Negative
447	50	40s	Negative	Negative
448	42	40s	Negative	Negative
449	44	40s	Negative	Negative
450	47	40s	Negative	Negative
451	36	30s	Negative	Negative
452	65	60s	Negative	Negative
453	38	30s	Negative	Negative
454	44	40s	Negative	Negative
455	35	30s	Positive	Negative	HSIL-h
456	47	40s	Negative	Negative
457	44	40s	Negative	Negative
458	54	50s	Negative	Negative
459	40	30s	Negative	Negative
460	42	40s	Negative	Negative
461	30	30s	Negative	Negative
462	45	40s	Negative	Negative
463	50	40s	Negative	Negative
464	44	40s	Negative	Negative
465	59	50s	Negative	Negative
466	47	40s	Negative	Negative
467	53	50s	Negative	Negative
468	47	40s	Negative	Negative
469	42	40s	Negative	Negative
470	43	40s	Negative	Negative
471	46	40s	Negative	Negative
472	47	40s	Negative	Negative
473	38	30s	Negative	Negative
474	60	50s	Positive	Negative	Clearance
475	61	60s	Negative	Negative
476	33	30s	Negative	Negative
477	47	40s	Negative	Negative
478	55	50s	Negative	Negative
479	31	30s	Negative	Negative
480	30	30s	Negative	Negative
481	42	40s	Negative	Negative
482	38	30s	Negative	Negative
483	58	50s	Negative	Negative
484	46	40s	Negative	Negative
485	48	40s	Negative	Negative
486	32	30s	Negative	Negative
487	40	30s	Negative	Negative
488	41	40s	Negative	Negative
489	48	40s	Positive	Positive	Lost
490	65	60s	Negative	Negative
491	56	50s	Negative	Negative
492	30	30s	Negative	Negative
493	33	30s	Negative	Negative
494	40	30s	Negative	Negative
495	41	40s	Negative	Negative
496	42	40s	Negative	Negative
497	31	30s	Negative	Negative
498	33	30s	Negative	Negative
499	33	30s	Negative	Negative
500	54	50s	Negative	Negative
501	35	30s	Negative	Negative
502	58	50s	Negative	Negative
503	58	50s	Negative	Negative
504	31	30s	Negative	Negative
505	48	40s	Negative	Negative
506	44	40s	Negative	Negative
507	43	40s	Negative	Negative
508	52	50s	Negative	Negative
509	45	40s	Negative	Negative
510	47	40s	Negative	Negative
511	62	60s	Negative	Negative
512	34	30s	Negative	Negative
513	34	30s	Negative	Negative
514	49	40s	Negative	Negative
515	62	60s	Negative	Negative
516	64	60s	Negative	Negative
517	44	40s	Negative	Negative
518	48	40s	Negative	Negative
519	41	40s	Negative	Negative
520	46	40s	Negative	Negative
521	52	50s	Negative	Negative
522	63	60s	Negative	Negative
523	57	50s	Negative	Negative
524	42	40s	Negative	Negative
525	49	40s	Negative	Negative
526	42	40s	Negative	Negative
527	38	30s	Negative	Negative
528	35	30s	Negative	Negative
529	34	30s	Negative	Negative
530	60	50s	Negative	Negative
531	47	40s	Negative	Negative
532	37	30s	Negative	Negative
533	56	50s	Negative	Negative
534	44	40s	Negative	Negative
535	52	50s	Negative	Negative
536	33	30s	Negative	Negative
537	30	30s	Negative	Negative
538	65	60s	Negative	Negative
539	43	40s	Negative	Negative
540	42	40s	Negative	Negative
541	54	50s	Negative	Negative
542	44	40s	Negative	Negative
543	44	40s	Negative	Negative
544	46	40s	Negative	Negative
545	62	60s	Negative	Negative
546	39	30s	Negative	Negative
547	31	30s	Negative	Negative
548	53	50s	Negative	Negative
549	34	30s	Positive	Negative	HSIL-h
550	42	40s	Negative	Negative
551	53	50s	Negative	Negative
552	30	30s	Negative	Negative
553	30	30s	Negative	Negative
554	43	40s	Negative	Negative
555	54	50s	Negative	Negative
556	60	50s	Negative	Negative
557	55	50s	Negative	Negative
558	46	40s	Negative	Negative
559	49	40s	Negative	Negative
560	47	40s	Negative	Negative
561	35	30s	Negative	Negative
562	59	50s	Negative	Negative
563	35	30s	Negative	Negative
564	50	40s	Negative	Negative
565	44	40s	Negative	Negative
566	62	60s	Negative	Negative
567	54	50s	Negative	Negative
568	48	40s	Negative	Negative
569	33	30s	Positive	Negative	Persistence
570	48	40s	Negative	Negative
571	31	30s	Negative	Negative
572	55	50s	Negative	Negative
573	37	30s	Negative	Negative
574	54	50s	Negative	Negative
575	58	50s	Negative	Negative
576	48	40s	Negative	Negative
577	46	40s	Negative	Negative
578	32	30s	Negative	Negative
579	53	50s	Negative	Negative
580	30	30s	Negative	Negative
581	32	30s	Negative	Negative
582	42	40s	Negative	Negative
583	30	30s	Negative	Negative
584	47	40s	Negative	Negative
585	53	50s	Negative	Negative
586	43	40s	Negative	Negative
587	57	50s	Negative	Negative
588	40	30s	Negative	Negative
589	38	30s	Negative	Negative
590	50	40s	Negative	Negative
591	54	50s	Negative	Negative
592	30	30s	Negative	Negative
593	47	40s	Negative	Negative
594	52	50s	Negative	Negative
595	62	60s	Negative	Negative
596	43	40s	Negative	Negative
597	31	30s	Negative	Negative
598	54	50s	Negative	Negative
599	43	40s	Negative	Negative
600	49	40s	Negative	Negative
601	59	50s	Negative	Negative
602	30	30s	Negative	Negative
603	41	40s	Negative	Negative
604	41	40s	Negative	Negative
605	62	60s	Negative	Negative
606	47	40s	Negative	Negative
607	65	60s	Negative	Negative
608	45	40s	Negative	Negative
609	35	30s	Negative	Negative
610	33	30s	Negative	Negative
611	56	50s	Negative	Negative
612	35	30s	Positive	Negative	Persistence
613	65	60s	Negative	Negative
614	53	50s	Negative	Negative
615	37	30s	Negative	Negative
616	56	50s	Negative	Negative
617	40	30s	Negative	Negative
618	48	40s	Negative	Negative
619	37	30s	Negative	Negative
620	60	50s	Negative	Negative
621	54	50s	Negative	Negative
622	30	30s	Negative	Negative
623	59	50s	Negative	Negative
624	36	30s	Negative	Negative
625	34	30s	Positive	Negative	Clearance
626	42	40s	Negative	Negative
627	62	60s	Negative	Negative
628	56	50s	Negative	Negative
629	49	40s	Negative	Negative
630	39	30s	Negative	Negative
631	39	30s	Negative	Negative
632	37	30s	Negative	Negative
633	35	30s	Negative	Negative
634	46	40s	Negative	Negative
635	39	30s	Negative	Negative
636	41	40s	Negative	Negative
637	37	30s	Positive	Negative	Clearance
638	30	30s	Positive	Positive	Clearance
639	42	40s	Negative	Negative
640	42	40s	Negative	Negative
641	37	30s	Negative	Negative
642	32	30s	Negative	Negative
643	49	40s	Negative	Negative
644	48	40s	Negative	Negative
645	49	40s	Negative	Negative
646	30	30s	Positive	Negative	Clearance
647	36	30s	Negative	Negative
648	61	60s	Negative	Negative
649	54	50s	Negative	Negative
650	44	40s	Negative	Negative
651	45	40s	Negative	Negative
652	54	50s	Negative	Negative
653	39	30s	Negative	Negative
654	43	40s	Negative	Negative
655	40	30s	Negative	Negative
656	34	30s	Negative	Negative
657	59	50s	Negative	Negative
658	44	40s	Positive	Negative	Persistence
659	48	40s	Positive	ASC-US	Persistence
660	36	30s	Negative	Negative
661	42	40s	Negative	Negative
662	39	30s	Negative	Negative
663	31	30s	Negative	Negative
664	30	30s	Negative	Negative
665	47	40s	Negative	Negative
666	50	40s	Negative	Negative
667	33	30s	Negative	Negative
668	65	60s	Negative	Negative
669	45	40s	Negative	Negative
670	41	40s	Negative	Negative
671	42	40s	Negative	Negative
672	45	40s	Negative	Negative
673	35	30s	Negative	Negative
674	47	40s	Negative	Negative
675	59	50s	Negative	Negative
676	54	50s	Negative	Negative
677	64	60s	Negative	Negative
678	55	50s	Positive	Negative	Persistence
679	50	40s	Negative	Negative
680	59	50s	Negative	Negative
681	40	30s	Negative	Negative
682	48	40s	Negative	Negative
683	50	40s	Positive	Positive	Persistence
684	32	30s	Negative	Negative
685	62	60s	Negative	Negative
686	34	30s	Negative	Negative
687	53	50s	Negative	Negative
688	57	50s	Negative	Negative
689	59	50s	Negative	Negative
690	30	30s	Negative	Negative
691	49	40s	Negative	Negative
692	32	30s	Negative	Negative
693	53	50s	Negative	Negative
694	49	40s	Negative	Negative
695	32	30s	Negative	Negative
696	35	30s	Negative	Negative
697	31	30s	Positive	Negative	Persistence
698	33	30s	Negative	Negative
699	56	50s	Negative	Negative
700	34	30s	Negative	Negative
701	54	50s	Negative	Negative
702	49	40s	Negative	Negative
703	43	40s	Negative	Negative
704	58	50s	Negative	Negative
705	45	40s	Negative	Negative
706	41	40s	Negative	Negative
707	47	40s	Negative	Negative
708	42	40s	Negative	Negative
709	63	60s	Negative	Negative
710	58	50s	Positive	Positive	Persistence
711	30	30s	Negative	Negative
712	32	30s	Negative	Negative
713	37	30s	Negative	Negative
714	65	60s	Negative	Negative
715	60	50s	Negative	Negative
716	51	50s	Negative	Negative
717	58	50s	Negative	Negative
718	42	40s	Negative	Negative
719	64	60s	Negative	Negative
720	30	30s	Negative	Negative
721	62	60s	Negative	Negative
722	38	30s	Negative	Negative
723	41	40s	Negative	Negative
724	57	50s	Positive	Negative	Clearance
725	34	30s	Negative	Negative
726	38	30s	Negative	Negative
727	50	40s	Negative	Negative
728	42	40s	Negative	Negative
729	35	30s	Negative	Negative
730	30	30s	Positive	Positive	HSIL-h
731	46	40s	Positive	Negative	Clearance
732	55	50s	Negative	Negative
733	44	40s	Negative	Negative
734	42	40s	Negative	Negative
735	39	30s	Negative	Negative
736	53	50s	Negative	Negative
737	52	50s	Negative	Negative
738	49	40s	Negative	Negative
739	36	30s	Negative	Negative
740	31	30s	Positive	Positive	Persistence
741	53	50s	Negative	Negative
742	30	30s	Negative	Negative
743	50	40s	Positive	Negative	Persistence
744	64	60s	Positive	Negative	Clearance
745	43	40s	Negative	Negative
746	65	60s	Negative	Negative
747	50	40s	Negative	Negative
748	46	40s	Negative	Negative
749	43	40s	Negative	Negative
750	39	30s	Positive	Negative	HSIL-h
751	32	30s	Negative	Negative
752	35	30s	Negative	Negative
753	43	40s	Negative	Negative
754	36	30s	Negative	Negative
755	30	30s	Negative	Negative
756	36	30s	Negative	Negative
757	52	50s	Negative	Negative
758	43	40s	Positive	Negative	Clearance
759	52	50s	Negative	Negative
760	55	50s	Negative	Negative
761	34	30s	Negative	Negative
762	57	50s	Positive	Negative	Clearance
763	42	40s	Negative	Negative
764	45	40s	Negative	Negative
765	37	30s	Negative	Negative
766	36	30s	Negative	Negative
767	35	30s	Negative	Negative
768	31	30s	Negative	Negative
769	61	60s	Negative	Negative
770	57	50s	Negative	Negative
771	35	30s	Negative	Negative
772	50	40s	Negative	Negative
773	62	60s	Negative	Negative
774	35	30s	Negative	Negative
775	44	40s	Negative	Negative
776	63	60s	Negative	Negative
777	38	30s	Negative	Negative
778	48	40s	Negative	Negative
779	30	30s	Negative	Negative
780	54	50s	Negative	Negative
781	40	30s	Negative	Negative
782	51	50s	Negative	Negative
783	38	30s	Negative	Negative
784	31	30s	Positive	Negative	Persistence
785	45	40s	Negative	Negative
786	52	50s	Negative	Negative
787	58	50s	Negative	Negative
788	65	60s	Negative	Negative
789	54	50s	Negative	Negative
790	33	30s	Negative	Negative
791	35	30s	Negative	Negative
792	47	40s	Negative	Negative
793	40	30s	Negative	Negative
794	44	40s	Negative	Negative
795	34	30s	Negative	Negative
796	34	30s	Negative	Negative
797	55	50s	Positive	Positive	HSIL-h
798	36	30s	Negative	Negative
799	54	50s	Negative	Negative
800	45	40s	Negative	Negative
801	35	30s	Negative	Negative
802	56	50s	Negative	Negative
803	50	40s	Negative	Negative
804	42	40s	Negative	Negative
805	31	30s	Negative	Negative
806	30	30s	Negative	Negative
807	54	50s	Negative	Negative
808	35	30s	Negative	Negative
809	50	40s	Negative	Negative
810	48	40s	Negative	Negative
811	52	50s	Negative	Negative
812	45	40s	Negative	Negative
813	32	30s	Negative	Negative
814	33	30s	Negative	Negative
815	52	50s	Negative	Negative
816	33	30s	Negative	Negative
817	39	30s	Negative	Negative
818	36	30s	Negative	Negative
819	35	30s	Negative	Negative
820	56	50s	Negative	Negative
821	45	40s	Negative	Negative
822	61	60s	Negative	Negative
823	45	40s	Negative	Negative
824	35	30s	Negative	Negative
825	41	40s	Positive	Negative	Persistence
826	63	60s	Negative	Negative
827	47	40s	Negative	Negative
828	53	50s	Negative	Negative
829	30	30s	Positive	Negative	Persistence
830	37	30s	Negative	Negative
831	60	50s	Negative	Negative
832	48	40s	Negative	Negative
833	36	30s	Negative	Negative
834	50	40s	Negative	Negative
835	34	30s	Negative	Negative
836	30	30s	Negative	Negative
837	43	40s	Negative	Negative
838	60	50s	Negative	Negative
839	49	40s	Negative	Negative
840	50	40s	Negative	Negative
841	48	40s	Negative	Negative
842	53	50s	Negative	Negative
843	42	40s	Negative	Negative
844	39	30s	Negative	Negative
845	41	40s	Negative	Negative
846	49	40s	Negative	Negative
847	31	30s	Positive	ASC-US	Clearance
848	31	30s	Negative	Negative
849	35	30s	Negative	Negative
850	58	50s	Negative	Negative
851	63	60s	Negative	Negative
852	33	30s	Negative	Negative
853	54	50s	Negative	Negative
854	64	60s	Negative	Negative
855	50	40s	Negative	Negative
856	48	40s	Negative	Negative
857	48	40s	Negative	Negative
858	39	30s	Negative	Negative
859	59	50s	Negative	Negative
860	38	30s	Negative	Negative
861	52	50s	Negative	Negative
862	34	30s	Negative	Negative
863	35	30s	Negative	Negative
864	48	40s	Negative	Negative
865	49	40s	Negative	Negative
866	43	40s	Negative	Negative
867	53	50s	Negative	Negative
868	65	60s	Positive	ASC-US	Persistence
869	45	40s	Negative	Negative
870	58	50s	Positive	Negative	Persistence
871	31	30s	Negative	Negative
872	35	30s	Negative	Negative
873	30	30s	Negative	Negative
874	31	30s	Negative	Negative
875	37	30s	Positive	Negative	Clearance
876	36	30s	Negative	Negative
877	54	50s	Negative	Negative
878	32	30s	Negative	Negative
879	47	40s	Negative	Negative
880	33	30s	Negative	Negative
881	30	30s	Negative	Negative
882	42	40s	Negative	Negative
883	45	40s	Negative	Negative
884	44	40s	Negative	Negative
885	48	40s	Negative	Negative
886	54	50s	Negative	Negative
887	48	40s	Negative	Negative
888	63	60s	Negative	Negative
889	40	30s	Negative	Negative
890	38	30s	Negative	Negative
891	50	40s	Negative	Negative
892	56	50s	Negative	Negative
893	53	50s	Negative	Negative
894	31	30s	Negative	Negative
895	46	40s	Negative	Negative
896	32	30s	Negative	Negative
897	51	50s	Negative	Negative
898	55	50s	Negative	Negative
899	48	40s	Negative	Negative
900	65	60s	Negative	Negative
901	35	30s	Negative	Negative
902	33	30s	Negative	Negative
903	40	30s	Negative	Negative
904	41	40s	Negative	Negative
905	40	30s	Negative	Negative
906	34	30s	Negative	Negative
907	30	30s	Positive	Negative	Lost
908	56	50s	Negative	Negative
909	31	30s	Negative	Negative
910	55	50s	Negative	Negative
911	36	30s	Negative	Negative
912	39	30s	Negative	Negative
913	65	60s	Negative	Negative
914	50	40s	Negative	Negative
915	43	40s	Negative	Negative
916	38	30s	Negative	Negative
917	46	40s	Negative	Negative
918	34	30s	Negative	Negative
919	60	50s	Negative	Negative
920	38	30s	Negative	Negative
921	55	50s	Negative	Negative
922	36	30s	Negative	Negative
923	64	60s	Negative	Negative
924	42	40s	Negative	Negative
925	30	30s	Negative	Negative
926	41	40s	Negative	Negative
927	37	30s	Negative	Negative
928	35	30s	Negative	Negative
929	41	40s	Negative	Negative
930	31	30s	Negative	Negative
931	52	50s	Negative	Negative
932	44	40s	Negative	Negative
933	36	30s	Negative	Negative
934	44	40s	Positive	Negative	Clearance
935	32	30s	Negative	Negative
936	34	30s	Negative	Negative
937	42	40s	Negative	Negative
938	44	40s	Negative	Negative
939	44	40s	Negative	Negative
940	57	50s	Negative	Negative
941	42	40s	Negative	Negative
942	41	40s	Negative	Negative
943	56	50s	Negative	Negative
944	46	40s	Positive	Negative	Lost
945	63	60s	Negative	Negative
946	46	40s	Negative	Negative
947	55	50s	Negative	Negative
948	64	60s	Negative	Negative
949	54	50s	Negative	Negative
950	45	40s	Negative	Negative
951	49	40s	Negative	Negative
952	38	30s	Negative	Negative
953	35	30s	Positive	Positive	HSIL-h
954	44	40s	Negative	Negative
955	35	30s	Negative	Negative
956	45	40s	Negative	Negative
957	52	50s	Negative	Negative
958	63	60s	Negative	Negative
959	40	30s	Negative	Negative
960	31	30s	Negative	Negative
961	39	30s	Negative	Negative
962	53	50s	Negative	Negative
963	56	50s	Negative	Negative
964	33	30s	Positive	Positive	HSIL-h
965	31	30s	Positive	Positive	Lost
966	37	30s	Negative	Negative
967	35	30s	Negative	Negative
968	41	40s	Negative	Negative
969	58	50s	Negative	Negative
970	61	60s	Negative	Negative
971	47	40s	Negative	Negative
972	56	50s	Negative	Negative
973	32	30s	Negative	Negative
974	48	40s	Negative	Negative
975	34	30s	Negative	Negative
976	42	40s	Negative	Negative
977	60	50s	Negative	Negative
978	45	40s	Positive	Negative	Clearance
979	34	30s	Negative	Negative
980	57	50s	Negative	Negative
981	52	50s	Negative	Negative
982	40	30s	Negative	Negative
983	58	50s	Negative	Negative
984	58	50s	Negative	Negative
985	46	40s	Negative	Negative
986	31	30s	Negative	Negative
987	52	50s	Negative	Negative
988	47	40s	Negative	Negative
989	35	30s	Positive	ASC-US	HSIL-h
990	39	30s	Negative	Negative
991	49	40s	Negative	Negative
992	30	30s	Positive	Negative	Persistence
993	55	50s	Negative	Negative
994	48	40s	Negative	Negative
995	47	40s	Negative	Negative
996	41	40s	Negative	Negative
997	36	30s	Negative	Negative
998	41	40s	Negative	Negative
999	52	50s	Negative	Negative
1000	55	50s	Negative	Negative
1001	30	30s	Positive	Negative	Clearance
1002	32	30s	Negative	Negative
1003	31	30s	Positive	Negative	Clearance
1004	40	30s	Negative	Negative
1005	34	30s	Negative	Negative
1006	31	30s	Positive	Negative	Persistence
1007	47	40s	Negative	Negative
1008	42	40s	Negative	Negative
1009	45	40s	Negative	Negative
1010	47	40s	Negative	Negative
1011	62	60s	Negative	Negative
1012	37	30s	Negative	Negative
1013	30	30s	Negative	Negative
1014	51	50s	Negative	Negative
1015	49	40s	Negative	Negative
1016	32	30s	Negative	Negative
1017	60	50s	Negative	Negative
1018	44	40s	Negative	Negative
1019	40	30s	Negative	Negative
1020	56	50s	Negative	Negative
1021	35	30s	Negative	Negative
1022	47	40s	Negative	Negative
1023	43	40s	Negative	Negative
1024	47	40s	Negative	Negative
1025	42	40s	Negative	Negative
1026	47	40s	Negative	Negative
1027	62	60s	Negative	Negative
1028	40	30s	Negative	Negative
1029	34	30s	Negative	Negative
1030	43	40s	Negative	Negative
1031	47	40s	Negative	Negative
1032	36	30s	Negative	Negative
1033	39	30s	Negative	Negative
1034	41	40s	Negative	Negative
1035	42	40s	Negative	Negative
1036	54	50s	Negative	Negative
1037	48	40s	Negative	Negative
1038	53	50s	Negative	Negative
1039	55	50s	Negative	Negative
1040	46	40s	Negative	Negative
1041	62	60s	Negative	Negative
1042	46	40s	Negative	Negative
1043	36	30s	Negative	Negative
1044	33	30s	Negative	Negative
1045	31	30s	Negative	Negative
1046	35	30s	Negative	Negative
1047	38	30s	Negative	Negative
1048	34	30s	Negative	Negative
1049	32	30s	Negative	Negative
1050	44	40s	Negative	Negative
1051	36	30s	Negative	Negative
1052	41	40s	Negative	Negative
1053	49	40s	Negative	Negative
1054	44	40s	Negative	Negative
1055	41	40s	Negative	Negative
1056	30	30s	Positive	Negative	Clearance
1057	44	40s	Positive	Positive	Clearance
1058	56	50s	Negative	Negative
1059	49	40s	Negative	Negative
1060	38	30s	Negative	Negative
1061	64	60s	Positive	Negative	Clearance
1062	45	40s	Negative	Negative
1063	45	40s	Negative	Negative
1064	54	50s	Negative	Negative
1065	51	50s	Negative	Negative
1066	53	50s	Negative	Negative
1067	49	40s	Negative	Negative
1068	48	40s	Negative	Negative
1069	46	40s	Negative	Negative
1070	31	30s	Negative	Negative
1071	41	40s	Positive	Positive	Clearance
1072	48	40s	Negative	Negative
1073	31	30s	Negative	Negative
1074	56	50s	Negative	Negative
1075	60	50s	Negative	Negative
1076	45	40s	Negative	Negative
1077	37	30s	Negative	Negative
1078	62	60s	Negative	Negative
1079	59	50s	Negative	Negative
1080	59	50s	Negative	Negative
1081	33	30s	Negative	Negative
1082	38	30s	Negative	Negative
1083	61	60s	Positive	ASC-US	Persistence
1084	57	50s	Negative	Negative
1085	37	30s	Negative	Negative
1086	40	30s	Negative	Negative
1087	45	40s	Negative	Negative
1088	37	30s	Negative	Negative
1089	62	60s	Negative	Negative
1090	51	50s	Negative	Negative
1091	51	50s	Negative	Negative
1092	38	30s	Negative	Negative
1093	42	40s	Negative	Negative
1094	51	50s	Negative	Negative
1095	51	50s	Negative	Negative
1096	42	40s	Negative	Negative
1097	32	30s	Negative	Negative
1098	57	50s	Negative	Negative
1099	39	30s	Negative	Negative
1100	41	40s	Positive	ASC-US	Persistence
1101	32	30s	Negative	Negative
1102	34	30s	Negative	Negative
1103	51	50s	Negative	Negative
1104	34	30s	Negative	Negative
1105	64	60s	Negative	Negative
1106	62	60s	Negative	Negative
1107	63	60s	Negative	Negative
1108	48	40s	Negative	Negative
1109	47	40s	Negative	Negative
1110	61	60s	Negative	Negative
1111	47	40s	Negative	Negative
1112	46	40s	Negative	Negative
1113	44	40s	Negative	ASC-US
1114	63	60s	Negative	Negative
1115	44	40s	Negative	Negative
1116	34	30s	Negative	Negative
1117	38	30s	Negative	Negative
1118	43	40s	Negative	Negative
1119	41	40s	Negative	Negative
1120	38	30s	Negative	Negative
1121	48	40s	Negative	Negative
1122	47	40s	Negative	Negative
1123	53	50s	Negative	Negative
1124	36	30s	Negative	Negative
1125	35	30s	Negative	Negative
1126	57	50s	Negative	Negative
1127	54	50s	Negative	Negative
1128	35	30s	Negative	Negative
1129	46	40s	Negative	Negative
1130	33	30s	Negative	Negative
1131	31	30s	Negative	Negative
1132	39	30s	Positive	Negative	Clearance
1133	57	50s	Negative	Negative
1134	63	60s	Negative	Negative
1135	54	50s	Negative	Negative
1136	51	50s	Negative	Negative
1137	38	30s	Negative	Negative
1138	31	30s	Negative	Negative
1139	37	30s	Negative	Negative
1140	41	40s	Negative	Negative
1141	51	50s	Negative	Negative
1142	46	40s	Negative	Negative
1143	65	60s	Negative	Negative
1144	40	30s	Negative	Negative
1145	44	40s	Negative	Negative
1146	64	60s	Negative	Negative
1147	51	50s	Negative	Negative
1148	50	40s	Positive	Negative	Persistence
1149	55	50s	Negative	Negative
1150	65	60s	Positive	Negative	Clearance
1151	44	40s	Negative	Negative
1152	48	40s	Positive	Negative	Clearance
1153	44	40s	Negative	Negative
1154	30	30s	Negative	Negative
1155	47	40s	Negative	Negative
1156	49	40s	Negative	Negative
1157	46	40s	Negative	Negative
1158	45	40s	Positive	Negative	Lost
1159	58	50s	Negative	Negative
1160	42	40s	Negative	Negative
1161	49	40s	Negative	Negative
1162	43	40s	Negative	Negative
1163	39	30s	Negative	Negative
1164	31	30s	Positive	Negative	Lost
1165	30	30s	Positive	Positive	HSIL-h
1166	39	30s	Negative	Negative
1167	59	50s	Negative	Negative
1168	65	60s	Negative	Negative
1169	64	60s	Negative	Negative
1170	30	30s	Positive	Negative	Persistence
1171	56	50s	Negative	Negative
1172	55	50s	Negative	Negative
1173	56	50s	Negative	Negative
1174	58	50s	Negative	Negative
1175	38	30s	Negative	Negative
1176	36	30s	Negative	Negative
1177	34	30s	Negative	Negative
1178	30	30s	Positive	Negative	Persistence
1179	59	50s	Negative	Negative
1180	39	30s	Negative	Negative
1181	41	40s	Negative	Negative
1182	41	40s	Negative	Negative
1183	39	30s	Negative	Negative
1184	60	50s	Negative	Negative
1185	55	50s	Negative	Negative
1186	42	40s	Negative	Negative
1187	46	40s	Negative	Negative
1188	40	30s	Negative	Negative
1189	65	60s	Negative	Negative
1190	43	40s	Negative	Negative
1191	57	50s	Negative	Negative
1192	48	40s	Negative	Negative
1193	37	30s	Positive	Negative	Persistence
1194	41	40s	Negative	Negative
1195	39	30s	Negative	Negative
1196	55	50s	Negative	Negative
1197	39	30s	Negative	Negative
1198	41	40s	Negative	Negative
1199	44	40s	Negative	Negative
1200	37	30s	Negative	Negative
1201	64	60s	Negative	Negative
1202	37	30s	Negative	Negative
1203	58	50s	Negative	Negative
1204	52	50s	Negative	Negative
1205	35	30s	Negative	Negative
1206	59	50s	Negative	Negative
1207	36	30s	Positive	Positive	Persistence
1208	49	40s	Negative	Negative
1209	46	40s	Negative	Negative
1210	43	40s	Negative	Negative
1211	58	50s	Negative	Negative
1212	52	50s	Negative	Negative
1213	51	50s	Negative	Negative
1214	44	40s	Negative	Negative
1215	53	50s	Negative	Negative
1216	45	40s	Negative	Negative
1217	57	50s	Negative	Negative
1218	48	40s	Negative	Negative
1219	57	50s	Negative	Negative
1220	36	30s	Negative	Negative
1221	46	40s	Positive	Negative	Clearance
1222	30	30s	Negative	Negative
1223	47	40s	Positive	Negative	Clearance
1224	60	50s	Negative	Negative
1225	37	30s	Positive	Negative	Clearance
1226	56	50s	Negative	Negative
1227	30	30s	Negative	Negative
1228	60	50s	Negative	Negative
1229	41	40s	Negative	Negative
1230	42	40s	Negative	Negative
1231	33	30s	Negative	Negative
1232	32	30s	Negative	Negative
1233	48	40s	Negative	Negative
1234	49	40s	Positive	Negative	Clearance
1235	63	60s	Negative	Negative
1236	36	30s	Negative	Negative
1237	43	40s	Negative	Negative
1238	40	30s	Negative	Negative
1239	59	50s	Negative	Negative
1240	33	30s	Negative	Negative
1241	32	30s	Negative	Negative
1242	40	30s	Negative	Negative
1243	31	30s	Negative	Negative
1244	43	40s	Negative	Negative
1245	61	60s	Negative	Negative
1246	63	60s	Positive	Negative	Persistence
1247	59	50s	Negative	Negative
1248	30	30s	Negative	Negative
1249	30	30s	Positive	Negative	Persistence
1250	35	30s	Negative	Negative
1251	35	30s	Negative	Negative
1252	39	30s	Negative	Negative
1253	65	60s	Negative	Negative
1254	37	30s	Negative	Negative
1255	36	30s	Negative	Negative
1256	32	30s	Negative	Negative
1257	56	50s	Negative	Negative
1258	40	30s	Negative	Negative
1259	52	50s	Negative	Negative
1260	48	40s	Negative	Negative
1261	45	40s	Negative	Negative
1262	36	30s	Negative	Negative
1263	35	30s	Positive	ASC-US	Persistence
1264	40	30s	Negative	Negative
1265	30	30s	Positive	Negative	Clearance
1266	39	30s	Negative	Negative
1267	37	30s	Negative	Negative
1268	33	30s	Positive	Negative	Clearance
1269	31	30s	Negative	Negative
1270	47	40s	Negative	Negative
1271	49	40s	Negative	Negative
1272	45	40s	Negative	Negative
1273	32	30s	Positive	Negative	Lost
1274	39	30s	Negative	Negative
1275	39	30s	Negative	Negative
1276	46	40s	Negative	Negative
1277	41	40s	Negative	Negative
1278	40	30s	Negative	Negative
1279	35	30s	Negative	Negative
1280	34	30s	Negative	Negative
1281	38	30s	Negative	Negative
1282	64	60s	Positive	Negative	Persistence
1283	48	40s	Negative	Negative
1284	57	50s	Positive	Negative	Persistence
1285	47	40s	Negative	Negative
1286	44	40s	Negative	Negative
1287	52	50s	Negative	Negative
1288	53	50s	Negative	Negative
1289	55	50s	Negative	Negative
1290	56	50s	Negative	Negative
1291	30	30s	Positive	Negative	Clearance
1292	30	30s	Negative	Negative
1293	48	40s	Negative	Negative
1294	48	40s	Negative	Negative
1295	64	60s	Negative	Negative
1296	33	30s	Negative	Negative
1297	53	50s	Negative	Negative
1298	33	30s	Positive	Negative	Persistence
1299	57	50s	Negative	Negative
1300	44	40s	Negative	Negative
1301	64	60s	Negative	Negative
1302	58	50s	Negative	Negative
1303	39	30s	Negative	Negative
1304	45	40s	Negative	Negative
1305	46	40s	Negative	Negative
1306	57	50s	Negative	Negative
1307	54	50s	Negative	Negative
1308	50	40s	Negative	Negative
1309	40	30s	Negative	Negative
1310	39	30s	Negative	Negative
1311	53	50s	Negative	Negative
1312	59	50s	Negative	Negative
1313	41	40s	Negative	Negative
1314	43	40s	Negative	Negative
1315	42	40s	Positive	Positive	HSIL-h
1316	38	30s	Negative	Negative
1317	53	50s	Negative	Negative
1318	31	30s	Negative	Negative
1319	38	30s	Negative	Negative
1320	53	50s	Negative	Negative
1321	43	40s	Negative	Negative
1322	58	50s	Negative	ASC-US
1323	38	30s	Negative	Negative
1324	49	40s	Negative	Negative
1325	56	50s	Negative	Negative
1326	39	30s	Positive	Positive	HSIL-h
1327	43	40s	Negative	Negative
1328	49	40s	Negative	Negative
1329	35	30s	Negative	Negative
1330	46	40s	Negative	Negative
1331	59	50s	Negative	Negative
1332	40	30s	Negative	Negative
1333	30	30s	Negative	Negative
1334	32	30s	Negative	Negative
1335	49	40s	Negative	Negative
1336	42	40s	Negative	Negative
1337	58	50s	Negative	Negative
1338	35	30s	Negative	Negative
1339	33	30s	Negative	Negative
1340	46	40s	Negative	Negative
1341	56	50s	Negative	Negative
1342	43	40s	Negative	Negative
1343	46	40s	Positive	Negative	Clearance
1344	42	40s	Negative	Negative
1345	61	60s	Negative	Negative
1346	30	30s	Negative	Negative
1347	54	50s	Negative	Negative
1348	43	40s	Negative	Negative
1349	39	30s	Negative	Negative
1350	50	40s	Positive	Negative	Persistence
1351	55	50s	Negative	Negative
1352	49	40s	Negative	Negative
1353	63	60s	Negative	Negative
1354	64	60s	Negative	Negative
1355	47	40s	Negative	Negative
1356	43	40s	Negative	Negative
1357	41	40s	Negative	Negative
1358	30	30s	Negative	Negative
1359	48	40s	Negative	Negative
1360	43	40s	Negative	Negative
1361	50	40s	Negative	Negative
1362	60	50s	Negative	Negative
1363	31	30s	Positive	Negative	Clearance
1364	30	30s	Negative	Negative
1365	41	40s	Negative	Negative
1366	61	60s	Negative	Negative
1367	35	30s	Negative	Negative
1368	54	50s	Negative	Negative
1369	59	50s	Negative	Negative
1370	38	30s	Negative	Negative
1371	51	50s	Negative	Negative
1372	31	30s	Negative	Negative
1373	30	30s	Negative	Negative
1374	48	40s	Negative	Negative
1375	30	30s	Positive	Negative	Persistence
1376	46	40s	Negative	Negative
1377	44	40s	Negative	Negative
1378	35	30s	Negative	Negative
1379	41	40s	Negative	Negative
1380	52	50s	Negative	Negative
1381	33	30s	Negative	Negative
1382	31	30s	Positive	Negative	Clearance
1383	34	30s	Positive	Negative	Persistence
1384	41	40s	Positive	Negative	Lost
1385	39	30s	Negative	Negative
1386	36	30s	Negative	Negative
1387	41	40s	Negative	Negative
1388	56	50s	Negative	Negative
1389	50	40s	Negative	Negative
1390	32	30s	Negative	Negative
1391	60	50s	Negative	Negative
1392	32	30s	Negative	Negative
1393	61	60s	Negative	Negative
1394	33	30s	Positive	Negative	Clearance
1395	38	30s	Negative	Negative
1396	50	40s	Negative	Negative
1397	54	50s	Negative	Negative
1398	48	40s	Negative	Negative
1399	31	30s	Negative	Negative
1400	65	60s	Negative	Negative
1401	54	50s	Negative	Negative
1402	41	40s	Negative	Negative
1403	45	40s	Positive	Negative	Persistence
1404	31	30s	Negative	Negative
1405	42	40s	Negative	Negative
1406	43	40s	Negative	Negative
1407	46	40s	Negative	Negative
1408	62	60s	Negative	Negative
1409	31	30s	Positive	Negative	Persistence
1410	49	40s	Negative	Negative
1411	49	40s	Negative	Negative
1412	44	40s	Negative	Negative
1413	43	40s	Negative	Negative
1414	40	30s	Negative	Negative
1415	64	60s	Positive	Negative	Persistence
1416	33	30s	Negative	Negative
1417	40	30s	Negative	Negative
1418	36	30s	Negative	Negative
1419	40	30s	Negative	Negative
1420	51	50s	Negative	Negative
1421	47	40s	Negative	Negative
1422	37	30s	Negative	Negative
1423	41	40s	Negative	Negative
1424	50	40s	Negative	Negative
1425	44	40s	Negative	Negative
1426	44	40s	Positive	Negative	Clearance
1427	38	30s	Negative	Negative
1428	43	40s	Negative	Negative
1429	38	30s	Negative	Negative
1430	32	30s	Negative	Negative
1431	52	50s	Negative	Negative
1432	60	50s	Negative	Negative
1433	37	30s	Negative	Negative
1434	40	30s	Negative	Negative
1435	32	30s	Negative	Negative
1436	33	30s	Positive	Negative	Lost
1437	40	30s	Negative	Negative
1438	62	60s	Negative	Negative
1439	47	40s	Negative	Negative
1440	53	50s	Negative	Negative
1441	55	50s	Negative	Negative
1442	35	30s	Negative	Negative
1443	33	30s	Negative	Negative
1444	32	30s	Negative	Negative
1445	52	50s	Negative	Negative
1446	52	50s	Negative	Negative
1447	55	50s	Negative	Negative
1448	32	30s	Positive	Negative	HSIL-h
1449	31	30s	Negative	Negative
1450	53	50s	Negative	Negative
1451	40	30s	Negative	Negative
1452	65	60s	Negative	Negative
1453	61	60s	Negative	Negative
1454	37	30s	Positive	Negative	Clearance
1455	65	60s	Negative	Negative
1456	64	60s	Negative	Negative
1457	35	30s	Negative	Negative
1458	36	30s	Negative	Negative
1459	56	50s	Negative	Negative
1460	60	50s	Negative	Negative
1461	48	40s	Negative	Negative
1462	51	50s	Negative	Negative
1463	31	30s	Positive	ASC-US	Persistence
1464	39	30s	Negative	Negative
1465	30	30s	Negative	Negative
1466	43	40s	Negative	Negative
1467	54	50s	Negative	Negative
1468	64	60s	Negative	Negative
1469	36	30s	Negative	Negative
1470	52	50s	Negative	Negative
1471	36	30s	Negative	Negative
1472	34	30s	Positive	ASC-US	Persistence
1473	59	50s	Negative	Negative
1474	40	30s	Negative	Negative
1475	50	40s	Negative	Negative
1476	55	50s	Negative	Negative
1477	57	50s	Negative	Negative
1478	38	30s	Negative	Negative
1479	50	40s	Negative	Negative
1480	56	50s	Negative	Negative
1481	30	30s	Negative	Negative
1482	38	30s	Negative	Negative
1483	37	30s	Negative	Negative
1484	45	40s	Negative	Negative
1485	30	30s	Negative	Negative
1486	33	30s	Positive	Positive	HSIL-h
1487	37	30s	Negative	Negative
1488	42	40s	Positive	Negative	Clearance
1489	47	40s	Negative	Negative
1490	62	60s	Negative	Negative
1491	30	30s	Negative	Negative
1492	40	30s	Negative	Negative
1493	63	60s	Negative	Negative
1494	41	40s	Negative	Negative
1495	64	60s	Negative	Negative
1496	36	30s	Negative	Negative
1497	39	30s	Negative	Negative
1498	52	50s	Negative	Negative
1499	41	40s	Negative	Negative
1500	42	40s	Negative	Negative
1501	50	40s	Negative	Negative
1502	33	30s	Negative	Negative
1503	40	30s	Negative	Negative
1504	62	60s	Negative	Negative
1505	56	50s	Negative	Negative
1506	38	30s	Negative	Positive
1507	33	30s	Positive	Negative	Persistence
1508	43	40s	Positive	Positive	Persistence
1509	37	30s	Negative	Negative
1510	48	40s	Negative	Negative
1511	58	50s	Negative	Negative
1512	34	30s	Negative	Negative
1513	37	30s	Negative	Negative
1514	58	50s	Negative	Negative
1515	50	40s	Negative	Negative
1516	39	30s	Positive	ASC-US	Clearance
1517	37	30s	Negative	Negative
1518	52	50s	Negative	Negative
1519	44	40s	Negative	Negative
1520	59	50s	Negative	Negative
1521	48	40s	Negative	Negative
1522	44	40s	Positive	Negative	Clearance
1523	35	30s	Negative	Negative
1524	51	50s	Negative	Negative
1525	51	50s	Negative	Negative
1526	44	40s	Negative	Negative
1527	31	30s	Negative	Negative
1528	57	50s	Negative	Negative
1529	40	30s	Negative	Negative
1530	65	60s	Negative	Negative
1531	54	50s	Negative	Negative
1532	30	30s	Negative	Negative
1533	44	40s	Negative	Negative
1534	51	50s	Negative	Negative
1535	45	40s	Negative	Negative
1536	32	30s	Negative	Negative
1537	39	30s	Negative	Negative
1538	46	40s	Negative	Negative
1539	41	40s	Negative	Negative
1540	30	30s	Negative	Negative
1541	32	30s	Negative	Negative
1542	36	30s	Negative	Negative
1543	49	40s	Negative	Negative
1544	55	50s	Positive	Negative	Persistence
1545	57	50s	Negative	Negative
1546	30	30s	Negative	Negative
1547	51	50s	Negative	Negative
1548	46	40s	Positive	Negative	Clearance
1549	42	40s	Negative	Negative
1550	33	30s	Positive	Negative	Persistence
1551	50	40s	Negative	Negative
1552	39	30s	Negative	Negative
1553	47	40s	Negative	Negative
1554	50	40s	Negative	Negative
1555	40	30s	Negative	Negative
1556	53	50s	Negative	Negative
1557	37	30s	Negative	Negative
1558	62	60s	Negative	Negative
1559	37	30s	Negative	Negative
1560	54	50s	Negative	Negative
1561	34	30s	Negative	Negative
1562	30	30s	Negative	Negative
1563	36	30s	Negative	Negative
1564	58	50s	Negative	Negative
1565	55	50s	Negative	Negative
1566	63	60s	Negative	Negative
1567	42	40s	Negative	Negative
1568	61	60s	Negative	Negative
1569	39	30s	Negative	Negative
1570	52	50s	Negative	Negative
1571	36	30s	Negative	Negative
1572	57	50s	Negative	Negative
1573	38	30s	Negative	Negative
1574	41	40s	Negative	Negative
1575	39	30s	Negative	Negative
1576	31	30s	Negative	Negative
1577	56	50s	Negative	Negative
1578	58	50s	Negative	Negative
1579	63	60s	Negative	Negative
1580	36	30s	Negative	Negative
1581	34	30s	Positive	Positive	HSIL-h
1582	50	40s	Negative	Negative
1583	63	60s	Negative	Negative
1584	39	30s	Negative	Negative
1585	60	50s	Negative	Negative
1586	41	40s	Negative	Negative
1587	44	40s	Negative	Negative
1588	43	40s	Negative	Negative
1589	55	50s	Negative	Negative
1590	47	40s	Negative	Negative
1591	38	30s	Negative	Negative
1592	56	50s	Negative	Negative
1593	37	30s	Negative	Negative
1594	47	40s	Negative	Negative
1595	62	60s	Negative	Negative
1596	34	30s	Negative	Negative
1597	43	40s	Negative	Negative
1598	55	50s	Negative	Negative
1599	62	60s	Negative	Negative
1600	40	30s	Negative	Negative
1601	41	40s	Negative	Negative
1602	39	30s	Negative	Negative
1603	50	40s	Negative	Negative
1604	43	40s	Negative	Negative
1605	50	40s	Negative	Negative
1606	54	50s	Negative	Negative
1607	57	50s	Negative	Negative
1608	40	30s	Negative	Negative
1609	63	60s	Negative	Negative
1610	35	30s	Positive	Positive	HSIL-h
1611	43	40s	Negative	Negative
1612	37	30s	Negative	Negative
1613	50	40s	Negative	Negative
1614	48	40s	Negative	Negative
1615	34	30s	Negative	Negative
1616	31	30s	Positive	Negative	Clearance
1617	30	30s	Negative	Negative
1618	48	40s	Negative	Negative
1619	51	50s	Negative	Negative
1620	31	30s	Positive	Negative	Clearance
1621	47	40s	Positive	Negative	Persistence
1622	57	50s	Negative	Negative
1623	39	30s	Negative	Negative
1624	61	60s	Negative	Negative
1625	54	50s	Negative	Negative
1626	40	30s	Negative	Negative
1627	33	30s	Negative	Negative
1628	31	30s	Negative	Negative
1629	46	40s	Negative	Negative
1630	46	40s	Negative	Negative
1631	41	40s	Negative	Negative
1632	30	30s	Negative	Negative
1633	36	30s	Positive	Positive	Persistence
1634	41	40s	Positive	Negative	HSIL-h
1635	43	40s	Negative	Negative
1636	31	30s	Positive	Positive	HSIL-h
1637	60	50s	Negative	Negative
1638	45	40s	Negative	Negative
1639	38	30s	Negative	Negative
1640	61	60s	Negative	Negative
1641	38	30s	Negative	Negative
1642	47	40s	Negative	Negative
1643	37	30s	Negative	Negative
1644	58	50s	Negative	Negative
1645	50	40s	Negative	Negative
1646	46	40s	Negative	Negative
1647	44	40s	Negative	Negative
1648	59	50s	Negative	Negative
1649	43	40s	Negative	Negative
1650	30	30s	Negative	Negative
1651	59	50s	Negative	ASC-US
1652	60	50s	Negative	Negative
1653	45	40s	Negative	Negative
1654	61	60s	Negative	Negative
1655	59	50s	Negative	Negative
1656	42	40s	Negative	Negative
1657	48	40s	Negative	Negative
1658	45	40s	Negative	Negative
1659	32	30s	Negative	Negative
1660	55	50s	Negative	Negative
1661	52	50s	Positive	Negative	Persistence
1662	39	30s	Negative	Negative
1663	48	40s	Positive	Positive	HSIL-h
1664	37	30s	Negative	Negative
1665	38	30s	Negative	Negative
1666	36	30s	Negative	Negative
1667	61	60s	Negative	Negative
1668	41	40s	Negative	Negative
1669	47	40s	Negative	Negative
1670	46	40s	Negative	Negative
1671	45	40s	Negative	Negative
1672	54	50s	Negative	Negative
1673	43	40s	Negative	Negative
1674	54	50s	Negative	Negative
1675	39	30s	Negative	Negative
1676	51	50s	Negative	Negative
1677	58	50s	Negative	Negative
1678	48	40s	Negative	Negative
1679	45	40s	Negative	Negative
1680	37	30s	Positive	Negative	Clearance
1681	36	30s	Negative	Negative
1682	31	30s	Negative	Negative
1683	65	60s	Negative	Negative
1684	61	60s	Negative	Negative
1685	34	30s	Negative	Negative
1686	51	50s	Negative	Negative
1687	50	40s	Negative	Negative
1688	40	30s	Negative	Negative
1689	42	40s	Negative	Negative
1690	40	30s	Negative	Negative
1691	41	40s	Positive	Negative	Clearance
1692	37	30s	Negative	Negative
1693	46	40s	Negative	Negative
1694	36	30s	Negative	Negative
1695	49	40s	Negative	Negative
1696	37	30s	Negative	Negative
1697	42	40s	Negative	Negative
1698	63	60s	Negative	Negative
1699	31	30s	Positive	Negative	HSIL-h
1700	41	40s	Negative	Negative
1701	42	40s	Negative	Negative
1702	36	30s	Negative	Negative
1703	48	40s	Negative	Negative
1704	44	40s	Negative	Negative
1705	44	40s	Negative	Negative
1706	54	50s	Negative	Negative
1707	56	50s	Negative	Negative
1708	50	40s	Negative	Negative
1709	41	40s	Negative	Negative
1710	47	40s	Negative	Negative
1711	51	50s	Negative	Negative
1712	38	30s	Negative	Negative
1713	43	40s	Negative	Negative
1714	42	40s	Positive	Negative	Clearance
1715	38	30s	Negative	Negative
1716	57	50s	Negative	Negative
1717	37	30s	Negative	Negative
1718	65	60s	Negative	Negative
1719	33	30s	Negative	Negative
1720	56	50s	Negative	Negative
1721	51	50s	Negative	Negative
1722	46	40s	Negative	Negative
1723	63	60s	Negative	Negative
1724	31	30s	Negative	Negative
1725	62	60s	Positive	ASC-US	Persistence
1726	46	40s	Negative	Negative
1727	52	50s	Negative	Negative
1728	40	30s	Negative	Negative
1729	42	40s	Positive	Negative	Clearance
1730	34	30s	Negative	Negative
1731	31	30s	Negative	Negative
1732	33	30s	Negative	Negative
1733	41	40s	Negative	Negative
1734	34	30s	Negative	Negative
1735	44	40s	Negative	Negative
1736	38	30s	Negative	Negative
1737	49	40s	Negative	Negative
1738	55	50s	Negative	Negative
1739	46	40s	Negative	Negative
1740	41	40s	Negative	ASC-US
1741	49	40s	Negative	Negative
1742	57	50s	Negative	Negative
1743	50	40s	Negative	Negative
1744	49	40s	Negative	Negative
1745	44	40s	Negative	Negative
1746	42	40s	Negative	Negative
1747	39	30s	Negative	Negative
1748	50	40s	Negative	Negative
1749	53	50s	Negative	Negative
1750	52	50s	Negative	Negative
1751	45	40s	Negative	Negative
1752	46	40s	Negative	Negative
1753	63	60s	Negative	Negative
1754	37	30s	Negative	Negative
1755	41	40s	Negative	Negative
1756	54	50s	Negative	Negative
1757	40	30s	Negative	Negative
1758	31	30s	Positive	Negative	Persistence
1759	52	50s	Negative	Negative
1760	37	30s	Positive	Positive	HSIL-h
1761	49	40s	Negative	Negative
1762	35	30s	Negative	Negative
1763	51	50s	Negative	Negative
1764	50	40s	Negative	Negative
1765	63	60s	Negative	Negative
1766	47	40s	Negative	Negative
1767	54	50s	Negative	Negative
1768	40	30s	Negative	Negative
1769	38	30s	Negative	Negative
1770	30	30s	Negative	Negative
1771	40	30s	Negative	Negative
1772	54	50s	Negative	Negative
1773	43	40s	Negative	Negative
1774	35	30s	Negative	Negative
1775	35	30s	Positive	Positive	HSIL-h
1776	50	40s	Negative	Negative
1777	36	30s	Negative	Negative
1778	64	60s	Negative	Negative
1779	34	30s	Negative	Negative
1780	34	30s	Negative	Negative
1781	46	40s	Negative	Negative
1782	49	40s	Negative	Negative
1783	39	30s	Negative	Negative
1784	37	30s	Negative	Negative
1785	41	40s	Negative	Negative
1786	44	40s	Negative	Negative
1787	38	30s	Negative	Negative
1788	35	30s	Negative	Negative
1789	36	30s	Negative	Negative
1790	37	30s	Positive	Negative	HSIL-h
1791	61	60s	Negative	Negative
1792	57	50s	Negative	Negative
1793	41	40s	Negative	Negative
1794	33	30s	Negative	Negative
1795	48	40s	Negative	Negative
1796	54	50s	Positive	Negative	Clearance
1797	57	50s	Negative	Negative
1798	47	40s	Negative	Negative
1799	51	50s	Negative	Negative
1800	41	40s	Negative	Negative
1801	37	30s	Negative	Negative
1802	48	40s	Negative	Negative
1803	52	50s	Negative	Negative
1804	52	50s	Negative	Negative
1805	30	30s	Negative	Negative
1806	33	30s	Negative	Negative
1807	47	40s	Negative	Negative
1808	44	40s	Negative	Negative
1809	56	50s	Negative	Negative
1810	36	30s	Negative	Negative
1811	49	40s	Negative	Negative
1812	53	50s	Negative	Negative
1813	59	50s	Negative	Negative
1814	47	40s	Negative	Negative
1815	41	40s	Negative	Negative
1816	52	50s	Negative	Negative
1817	36	30s	Positive	Negative	Persistence
1818	32	30s	Negative	Negative
1819	44	40s	Positive	Negative	Clearance
1820	42	40s	Negative	Negative
1821	32	30s	Negative	Negative
1822	47	40s	Positive	Positive	Clearance
1823	44	40s	Negative	Negative
1824	46	40s	Negative	Negative
1825	58	50s	Negative	Negative
1826	36	30s	Negative	Negative
1827	34	30s	Negative	Negative
1828	30	30s	Negative	Negative
1829	44	40s	Negative	Negative
1830	40	30s	Negative	Negative
1831	39	30s	Negative	Negative
1832	55	50s	Negative	Negative
1833	39	30s	Negative	Negative
1834	41	40s	Negative	Negative
1835	39	30s	Negative	Negative
1836	31	30s	Negative	Negative
1837	30	30s	Negative	Negative
1838	64	60s	Negative	Negative
1839	43	40s	Negative	Negative
1840	47	40s	Negative	Negative
1841	40	30s	Negative	Negative
1842	51	50s	Negative	Negative
1843	40	30s	Negative	Negative
1844	30	30s	Negative	Negative
1845	49	40s	Negative	Negative
1846	37	30s	Negative	Negative
1847	31	30s	Negative	Negative
1848	48	40s	Negative	Negative
1849	60	50s	Negative	Negative
1850	37	30s	Negative	Negative
1851	32	30s	Negative	Negative
1852	49	40s	Negative	Negative
1853	42	40s	Negative	Negative
1854	35	30s	Negative	Negative
1855	36	30s	Negative	Negative
1856	60	50s	Negative	Negative
1857	44	40s	Negative	Negative
1858	32	30s	Negative	Negative
1859	37	30s	Negative	Negative
1860	57	50s	Negative	Negative
1861	41	40s	Negative	Negative
1862	38	30s	Negative	Negative
1863	30	30s	Negative	Negative
1864	36	30s	Negative	Negative
1865	46	40s	Negative	Negative
1866	36	30s	Negative	Negative
1867	30	30s	Negative	Negative
1868	30	30s	Negative	Negative
1869	60	50s	Negative	Negative
1870	33	30s	Negative	Negative
1871	34	30s	Negative	Negative
1872	64	60s	Negative	Negative
1873	37	30s	Negative	Negative
1874	62	60s	Negative	Negative
1875	40	30s	Negative	Negative
1876	44	40s	Negative	Negative
1877	51	50s	Negative	Negative
1878	41	40s	Negative	Negative
1879	50	40s	Negative	Negative
1880	56	50s	Negative	Negative
1881	49	40s	Negative	Negative
1882	37	30s	Negative	Negative
1883	34	30s	Negative	Negative
1884	32	30s	Negative	Negative
1885	55	50s	Negative	Negative
1886	64	60s	Negative	Negative
1887	30	30s	Negative	Negative
1888	46	40s	Negative	Negative
1889	65	60s	Negative	Negative
1890	62	60s	Positive	ASC-US	Persistence
1891	61	60s	Negative	Negative
1892	47	40s	Negative	Negative
1893	63	60s	Negative	Negative
1894	33	30s	Negative	Negative
1895	40	30s	Negative	Negative
1896	30	30s	Positive	ASC-US	Persistence
1897	52	50s	Negative	Negative
1898	63	60s	Negative	Negative
1899	64	60s	Negative	Negative
1900	31	30s	Negative	Positive
1901	31	30s	Negative	Negative
1902	30	30s	Positive	ASC-US	HSIL-h
1903	53	50s	Positive	Negative	Persistence
1904	55	50s	Negative	Negative
1905	38	30s	Negative	Negative
1906	42	40s	Negative	Negative
1907	41	40s	Negative	Negative
1908	51	50s	Negative	Negative
1909	31	30s	Negative	Negative
1910	37	30s	Positive	Positive	HSIL-h
1911	51	50s	Positive	Negative	Persistence
1912	43	40s	Negative	Negative
1913	50	40s	Negative	Negative
1914	51	50s	Negative	Negative
1915	48	40s	Negative	Negative
1916	34	30s	Negative	Negative
1917	33	30s	Negative	Negative
1918	60	50s	Negative	Negative
1919	51	50s	Negative	Negative
1920	64	60s	Negative	Negative
1921	42	40s	Negative	Negative
1922	38	30s	Negative	Negative
1923	50	40s	Negative	Negative
1924	65	60s	Negative	Negative
1925	50	40s	Negative	Negative
1926	51	50s	Negative	Negative
1927	35	30s	Negative	Negative
1928	36	30s	Negative	Negative
1929	37	30s	Negative	Negative
1930	40	30s	Negative	Negative
1931	50	40s	Negative	Negative
1932	33	30s	Negative	Negative
1933	44	40s	Negative	Negative
1934	30	30s	Negative	Negative
1935	53	50s	Negative	Negative
1936	61	60s	Negative	Negative
1937	43	40s	Negative	Negative
1938	31	30s	Positive	Negative	Clearance
1939	43	40s	Negative	Negative
1940	38	30s	Negative	Negative
1941	46	40s	Negative	Negative
1942	40	30s	Negative	Negative
1943	38	30s	Negative	Negative
1944	43	40s	Negative	Negative
1945	61	60s	Negative	Negative
1946	57	50s	Negative	Negative
1947	62	60s	Negative	Negative
1948	51	50s	Negative	Negative
1949	60	50s	Negative	Negative
1950	41	40s	Negative	Negative
1951	49	40s	Negative	Negative
1952	32	30s	Positive	Positive	HSIL-h
1953	33	30s	Negative	Negative
1954	31	30s	Negative	Negative
1955	61	60s	Negative	Negative
1956	52	50s	Negative	Negative
1957	30	30s	Positive	Negative	Persistence
1958	62	60s	Negative	Negative
1959	61	60s	Positive	Positive	HSIL-h
1960	30	30s	Negative	Negative
1961	31	30s	Negative	Negative
1962	55	50s	Negative	Negative
1963	50	40s	Negative	Negative
1964	49	40s	Negative	Negative
1965	38	30s	Negative	Negative
1966	56	50s	Negative	Negative
1967	43	40s	Negative	Negative
1968	31	30s	Negative	Negative
1969	49	40s	Negative	Negative
1970	36	30s	Negative	Negative
1971	40	30s	Positive	ASC-US	Persistence
1972	46	40s	Negative	Negative
1973	46	40s	Negative	Negative
1974	38	30s	Positive	Negative	HSIL-h
1975	40	30s	Negative	Negative
1976	49	40s	Positive	Negative	Clearance
1977	65	60s	Negative	Negative
1978	55	50s	Negative	Negative
1979	51	50s	Negative	Negative
1980	58	50s	Negative	Negative
1981	47	40s	Negative	Negative
1982	39	30s	Negative	Negative
1983	32	30s	Negative	Negative
1984	34	30s	Negative	Negative
1985	46	40s	Negative	Negative
1986	33	30s	Negative	Negative
1987	37	30s	Negative	Negative
1988	48	40s	Negative	Negative
1989	33	30s	Negative	Negative
1990	31	30s	Negative	Negative
1991	37	30s	Negative	Negative
1992	38	30s	Negative	Negative
1993	43	40s	Negative	Negative
1994	50	40s	Negative	Negative
1995	44	40s	Negative	Negative
1996	33	30s	Negative	Negative
1997	34	30s	Negative	Negative
1998	37	30s	Negative	Negative
1999	39	30s	Negative	Negative
[truncated: 274 more rows]
